# Supplementary material for: Estimating Photosynthetic Attributes from High-Throughput Canopy Hyperspectral Sensing in Sorghum
Source: Plant Phenomics. 2022 Apr 8;2022:9768502. doi: 10.34133/2022/9768502 (PMC9013486; doi:10.34133/2022/9768502)
Supplement: Supplementary Materials — Table S1: to show the Excel spreadsheet for ACi and Ai fitting with predicted Vcmax, Vpmax, and Jmax for plot 272 in TS2. [file 9768502.f1.xlsm]

## Sheet: Table S1 Fitting Photosynthesis
Paste raw data here																																		Paste raw data here
Ci	Ci/Ca	Ca	PARi	gsw	Plot_272																													Ci	Ci/Ca	Ca	PARi	gsw	Plot_272
75.0377	0.227829	329.36	2200.46	0.406894	55.6418																													12.7721	0.32045	39.8567	1799.35	0.581415	8.10572
103.228	0.303665	339.939	1500.11	0.369048	47.2459																													20.5648	0.258128	79.6692	1798.79	0.522669	16.2177
155.132	0.439003	353.375	1000.87	0.338294	36.0938																													43.8802	0.269243	162.976	1799.78	0.463971	29.4487
241.283	0.648932	371.816	501.22	0.307805	20.9396																													59.4053	0.297453	199.713	1800.88	0.54701	39.8725
299.807	0.782347	383.215	249.481	0.285762	11.6045																													158.313	0.468141	338.174	1799.11	0.523095	48.3344
332.644	0.852497	390.2	118.975	0.2412	6.09122																													370.687	0.635736	583.083	1800.52	0.471537	50.1889
357.184	0.905892	394.289	59.6111	0.214191	2.76597																													495.803	0.678108	731.156	1799.7	0.433735	50.5833
381.105	0.958613	397.559	30.7502	0.18643	0.0197117																													653.293	0.702648	929.758	1799.07	0.369396	50.4116
397.548	0.994613	399.701	15.2853	0.13082	-1.184																													830.804	0.736304	1128.34	1800.62	0.348353	50.3257
416.972	1.03892	401.352	0.127162	0.109347	-2.26809																													1004.4	0.756935	1326.93	1800.87	0.325651	50.3893
Filtered raw data																																		Filtered raw data
Ci	PAR	Plot_272			Not used in fitting																													Ci	PAR	Plot_272			Not used in fitting
75.0377	2200.46	55.6418																																12.7721	1799.35	8.10572
103.228	1500.11	47.2459																																20.5648	1798.79	16.2177
155.132	1000.87	36.0938																																43.8802	1799.78	29.4487
241.283	501.22	20.9396																																59.4053	1800.88	39.8725
299.807	249.481	11.6045																																158.313	1799.11	48.3344
332.644	118.975	6.09122																																370.687	1800.52	50.1889
357.184	59.6111	2.76597																																495.803	1799.7	50.5833
381.105	30.7502	0.0197117																																653.293	1799.07	50.4116											0
397.548	15.2853	-1.184																																830.804	1800.62	50.3257											0
			416.972	0.127162	-2.26809																													1004.4	1800.87	50.3893											0
0	0	0																																													0
																																															0
																																															0
																																															0
LeafTemperature	34																																	LeafTemperature	34.344												0
																																															0
Constants			Variables																															Constants			Variables										0
abs	0.85		gm(T)	2.13742																														gm25	1.2		gm(T)	2.16991									0
f	0.15		Kc(T)	2552.91																														α	0.1		Kp(T)	116.228									0
gm25	1.2		Ko(T)	329924																														gbs(T)	0.003		Rd(T)	0									0
x	0.4		Vcmax/Vomax(T)	7.06015																														Om	210000		Rm(T)	0
α	0.1		γ*(T)	0.000547995																														Rd25	0		Kc(T)	2625.8
gbs(T)	0.003		Rd(T)	0																																	Ko(T)	331447
Om	210000		Rm(T)	0																																	Vcmax/Vomax(T)	7.1263
Rd25	0																																				γ*(T)	0.000555845
φ	2
Input parameters			I	I2	Jt		Ci	1/gm(T)	Rm(T)	γ*(T)	α/0.047	gbs(T)	Om	Rd(T)					Aj		Weighting													Additional ones for Aj curve
theta	0.645601		2200.46	641.385	322.949		75.0377	0.467854	0	0.000547995	2.12766	0.003	210000	0					55.7279	2.39199e-06	1													Constants			Variables					Optimise Ac1 separately						Optimise Ac1 separately
PSlight_absorption	2.47875		1500.11	437.249	274.638		103.228	0.467854	0	0.000547995	2.12766	0.003	210000	0					46.9385	4.23325e-05	1													PAR	1800							Residual between Cm' and calculated Cm
Jmax(T)	439.024		1000.87	291.73	216.786		155.132	0.467854	0	0.000547995	2.12766	0.003	210000	0					36.5014	0.000127506	1													abs	0.85				Cm'	Cm	Point		Residual between Ac1 and observed	Weighting	Weighting				Weighting
			501.22	146.094	127.575		241.283	0.467854	0	0.000547995	2.12766	0.003	210000	0					20.6351	0.000211398	1													f	0.15				13.3187	8.39154	1	0.344756	0.0298155		1			28.2225	1
theta lower limit	0.05		15.2853	4.45533	4.43926		397.548	0.467854	0	0.000547995	2.12766	0.003	210000	0					0.465235	0.921425	1													x	0.4				5.91313	13.3276	2	0.309498	0.00100313		1			4.64513	1
PSlight_absorption upper limit	5		0	0	0		0	0.467854	0	0.000547995	2.12766	0.003	210000	0					0	1	1													φ	2				18.7546	30.3443	3	0.145876	6.8015e-06		1			0.546378	1
			0	0	0		0	0.467854	0	0.000547995	2.12766	0.003	210000	0					0	1	1													Input parameter					0	41.1025	4	1	1.55271e-05		1			0.0814554	1
			0	0	0		0	0.467854	0	0.000547995	2.12766	0.003	210000	0					0	1	1									0				Vcmax(T)	59.8				124.584	136.028	5	0.00707862	1.88176e-07		1			0.0196714	5
			0	0	0		0	0.467854	0	0.000547995	2.12766	0.003	210000	0					0	0	0	Total residual								0				Vpmax(T)	191				419.442	347.53	6	0.0428178	1.37448e-06		1			0.00087077	1
																						39218.1																	589.576	472.462	7	0.0614449	1.66022e-06		1			0.000600213	1
			(1-x)*J/3	7/3*γ*(T)	x3	x4	x5	x6	x7	x8	x9		a	b	c	d																		theta	0.645601				841.683	630.025	8	0.112864	2.33908e-06		1			0.00101097	1
			64.5899	0.00127865	0	0	64.5899	1	0	1	1		-130.376	4158.61	130.376	0.998683																		PSlight_absorption	2.47875				1130.89	807.597	9	0.160249	4.0303e-07		1			0.00146653	1
			54.9276	0.00127865	0	0	54.9276	1	0	1	1		-111.112	3011.12	111.112	0.998683											Fitted results:							Jmax(T)	439.024				1397.07	981.162	10	0.179683	3.90193e-07		1			0.00169318	1
			43.3572	0.00127865	0	0	43.3572	1	0	1	1		-88.0968	1882.58	88.0968	0.998683											Data ID		Plot_272
			25.5149	0.00127865	0	0	25.5149	1	0	1	1		-52.6249	659.803	52.6249	0.998683											theta		0.645601					Jmax(T) mean	750
			0.887853	0.00127865	0	0	0.887853	1	0	1	1		-3.77618	1.53863	3.77618	0.998683											PSlight_absorption		2.47875					Jmax(T) lower limit	670											Total residual
			0	0.00127865	0	0	0	1	0	1	1		-0.805552	0	0.805552	0.998683											Jmax(T)		439.024					Jmax(T) upper limit	850							2.02434				2.02434
			0	0.00127865	0	0	0	1	0	1	1		-0.805552	0	0.805552	0.998683
			0	0.00127865	0	0	0	1	0	1	1		-0.805552	0	0.805552	0.998683
			0	0.00127865	0	0	0	1	0	1	1		-0.805552	0	0.805552	0.998683
																																										Ci		1/gm(T)	Rm(T)	γ*(T)	α/0.047	gbs(T)	Om
																																										12.7721		0.460849	0	0.000555845	2.12766	0.003	210000
																																										20.5648		0.460849	0	0.000555845	2.12766	0.003	210000
																																										43.8802		0.460849	0	0.000555845	2.12766	0.003	210000
																																										59.4053		0.460849	0	0.000555845	2.12766	0.003	210000
																																										158.313		0.460849	0	0.000555845	2.12766	0.003	210000
																																										370.687		0.460849	0	0.000555845	2.12766	0.003	210000
																																										495.803		0.460849	0	0.000555845	2.12766	0.003	210000
																																										653.293		0.460849	0	0.000555845	2.12766	0.003	210000
																																										830.804		0.460849	0	0.000555845	2.12766	0.003	210000
																																										1004.4		0.460849	0	0.000555845	2.12766	0.003	210000
																																							I	I2	Jt	Ci		1/gm(T)	Rm(T)	γ*(T)	α/0.047	gbs(T)	Om
																																							1799.35	524.471	298.806	12.7721		0.460849	0	0.000555845	2.12766	0.003	210000
																																							1798.79	524.306	298.766	20.5648		0.460849	0	0.000555845	2.12766	0.003	210000
																																							1799.78	524.595	298.836	43.8802		0.460849	0	0.000555845	2.12766	0.003	210000
																																							1800.88	524.917	298.914	59.4053		0.460849	0	0.000555845	2.12766	0.003	210000
																																							1799.11	524.4	298.789	158.313		0.460849	0	0.000555845	2.12766	0.003	210000
																																							1800.52	524.81	298.888	370.687		0.460849	0	0.000555845	2.12766	0.003	210000
																																							1799.7	524.572	298.83	495.803		0.460849	0	0.000555845	2.12766	0.003	210000
																																							1799.07	524.39	298.786	653.293		0.460849	0	0.000555845	2.12766	0.003	210000
																																							1800.62	524.841	298.896	830.804		0.460849	0	0.000555845	2.12766	0.003	210000
																																							1800.87	524.914	298.913	1004.4		0.460849	0	0.000555845	2.12766	0.003	210000
Temperature response
Kc_P25		1210	KcP25									Table S1 (Wu et al, 2019)
Kc_Ea		64200	KcEa
Ko_P25		292000	KoP25
Ko_Ea		10500	KoEa
Vcmax_P25		-	VcmaxP25
Vcmax_Ea		78000	VcmaxEa
Vcmax/Vomax_P25		5.51329	Vcmax_VomaxP25
Vcmax/Vomax_Ea		21265.4	Vcmax_VomaxEa
Kp_P25		75	KpP25
Kp_Ea		36300	KpEa
Vpmax_P25		-	VpmaxP25
Vpmax_Ea		57043.3	VpmaxEa
Rd_P25		-	RdP25
Rd_Ea		46390	RdEa
Jmax_P25			JP25
Jmax_Tmin		0	JTMin
Jmax_Opt		37.8649	JTOpt
Jmax_Tmax		55	JTMax
Jmax_Cnorm		0.71123	JMaxC
Jmax_beta		1	Jbeta						1.85677
Gm_P25		-	GmP25
Gm_Tmin		0	GmTMin
Gm_Opt		42	GmTOpt
Gm_Tmax		55	GmTMax
Gm_Cnorm		0.46282	GmMaxC
Gm_beta		1	Gmbeta						2.57041
		0
[truncated: 15 more columns]
